# Supplementary material for: A New Molecular Detection System for Canine Distemper Virus Based on a Double-Check Strategy
Source: Viruses. 2021 Aug 18;13(8):1632. doi: 10.3390/v13081632 (PMC8402888; doi:10.3390/v13081632)
Supplement: Supplementary file 1 [file viruses-13-01632-s001.zip]

Archive with 1 entries (1 files):
- viruses-1309197-supplementary.pdf
